# Supplementary material for: Quality of life in a family-centric applied behavior analysis model: A case series study
Source: PLoS One. 2025 Aug 6;20(8):e0329939. doi: 10.1371/journal.pone.0329939 (PMC12327611; doi:10.1371/journal.pone.0329939)
Supplement: S1 File — S1 Table. CFQL-2 descriptive statistics. QoL = quality of life; Avg = average; CFQL-2 = Child and Family Quality of Life-Second Edition; SN = social network; CS = change scale; PR = partner relationship. S2 Table. Skill acquisition goals and interfering behavior data. (ZIP) [file pone.0329939.s001.zip]

Archive with 2 entries (2 files):
- S1_Table.docx
- S2_Table.csv
