# Supplementary material for: Quality of life in a family-centric applied behavior analysis model: A case series study
Source: PLoS One. 2025 Aug 6;20(8):e0329939. doi: 10.1371/journal.pone.0329939 (PMC12327611; doi:10.1371/journal.pone.0329939)
Supplement: S1 File — S1 Table. CFQL-2 descriptive statistics. QoL = quality of life; Avg = average; CFQL-2 = Child and Family Quality of Life-Second Edition; SN = social network; CS = change scale; PR = partner relationship. S2 Table. Skill acquisition goals and interfering behavior data. (ZIP) [file pone.0329939.s001.zip › S2_Table.csv]

pBT_child_dyad_id	behavioral_domain	success_rate	ib_type	occurrences	hours	authorized_hours	utilization	week_num	age_at_therapy_start
1	communication	34.67			21.75	30.0	72.5	1	5.3
1	emotional regulation	100.0			21.75	30.0	72.5	1	5.3
1	executive functioning	73.74			21.75	30.0	72.5	1	5.3
1	social skills	71.63			21.75	30.0	72.5	1	5.3
1			tantrums	1.0	21.75	30.0	72.5	1	5.3
2	communication	49.77			11.25	40.0	28.125	1	4.7
2	emotional regulation	62.04			11.25	40.0	28.125	1	4.7
2	executive functioning	68.17			11.25	40.0	28.125	1	4.7
2	motor skills	71.85			11.25	40.0	28.125	1	4.7
2			elopement	2.2	11.25	40.0	28.125	1	4.7
2			tantrums	1.5	11.25	40.0	28.125	1	4.7
3	communication	100.0			39.0	25.0	156.0	1	6.2
3	emotional regulation	83.33			39.0	25.0	156.0	1	6.2
3	motor skills	100.0			39.0	25.0	156.0	1	6.2
3	social skills	100.0			39.0	25.0	156.0	1	6.2
3			elopement	3.4	39.0	25.0	156.0	1	6.2
3			physical aggression	0.5	39.0	25.0	156.0	1	6.2
3			self-injurious behavior (sib)	0.2	39.0	25.0	156.0	1	6.2
1	communication	77.4			25.25	30.0	84.1667	2	5.3
1	emotional regulation	76.25			25.25	30.0	84.1667	2	5.3
1	executive functioning	83.23			25.25	30.0	84.1667	2	5.3
1	social skills	70.24			25.25	30.0	84.1667	2	5.3
1			tantrums	2.0	25.25	30.0	84.1667	2	5.3
2	communication	61.79			32.75	40.0	81.875	2	4.7
2	emotional regulation	68.1			32.75	40.0	81.875	2	4.7
2	executive functioning	75.52			32.75	40.0	81.875	2	4.7
2			elopement	3.0	32.75	40.0	81.875	2	4.7
2			tantrums	2.2	32.75	40.0	81.875	2	4.7
3	communication	95.83			38.0	25.0	152.0	2	6.2
3	emotional regulation	95.11			38.0	25.0	152.0	2	6.2
3	executive functioning	97.78			38.0	25.0	152.0	2	6.2
3	motor skills	100.0			38.0	25.0	152.0	2	6.2
3	social skills	66.67			38.0	25.0	152.0	2	6.2
3			elopement	2.6	38.0	25.0	152.0	2	6.2
3			physical aggression	0.0	38.0	25.0	152.0	2	6.2
3			property destruction	1.4	38.0	25.0	152.0	2	6.2
3			self-injurious behavior (sib)	0.0	38.0	25.0	152.0	2	6.2
1	communication	83.24			11.5	30.0	38.3333	3	5.3
1	emotional regulation	88.19			11.5	30.0	38.3333	3	5.3
1	executive functioning	82.32			11.5	30.0	38.3333	3	5.3
1	social skills	79.56			11.5	30.0	38.3333	3	5.3
1			tantrums	0.0	11.5	30.0	38.3333	3	5.3
2	communication	74.99			31.75	40.0	79.375	3	4.7
2	emotional regulation	79.71			31.75	40.0	79.375	3	4.7
2	executive functioning	82.38			31.75	40.0	79.375	3	4.7
2	motor skills	62.5			31.75	40.0	79.375	3	4.7
2	social skills	0.0			31.75	40.0	79.375	3	4.7
2			elopement	1.9	31.75	40.0	79.375	3	4.7
2			self-injurious behavior (sib)	1.0	31.75	40.0	79.375	3	4.7
2			tantrums	1.4	31.75	40.0	79.375	3	4.7
3	communication	91.45			38.0	25.0	152.0	3	6.2
3	emotional regulation	91.23			38.0	25.0	152.0	3	6.2
3	executive functioning	97.22			38.0	25.0	152.0	3	6.2
3	motor skills	100.0			38.0	25.0	152.0	3	6.2
3	social skills	100.0			38.0	25.0	152.0	3	6.2
3			elopement	1.6	38.0	25.0	152.0	3	6.2
3			physical aggression	0.3	38.0	25.0	152.0	3	6.2
3			property destruction	1.0	38.0	25.0	152.0	3	6.2
3			self-injurious behavior (sib)	0.0	38.0	25.0	152.0	3	6.2
1	communication	94.53			4.0	30.0	13.3333	4	5.3
1	emotional regulation	77.08			4.0	30.0	13.3333	4	5.3
1	executive functioning	89.64			4.0	30.0	13.3333	4	5.3
1	social skills	76.3			4.0	30.0	13.3333	4	5.3
1			tantrums	1.2	4.0	30.0	13.3333	4	5.3
2	communication	73.71			25.5	40.0	63.75	4	4.7
2	emotional regulation	77.42			25.5	40.0	63.75	4	4.7
2	executive functioning	89.59			25.5	40.0	63.75	4	4.7
2	motor skills	61.11			25.5	40.0	63.75	4	4.7
2			elopement	1.5	25.5	40.0	63.75	4	4.7
2			self-injurious behavior (sib)	0.5	25.5	40.0	63.75	4	4.7
2			tantrums	1.4	25.5	40.0	63.75	4	4.7
3	communication	95.02			31.0	25.0	124.0	4	6.2
3	emotional regulation	92.12			31.0	25.0	124.0	4	6.2
3	executive functioning	73.73			31.0	25.0	124.0	4	6.2
3	social skills	100.0			31.0	25.0	124.0	4	6.2
3			elopement	1.2	31.0	25.0	124.0	4	6.2
3			physical aggression	0.0	31.0	25.0	124.0	4	6.2
3			property destruction	0.9	31.0	25.0	124.0	4	6.2
3			self-injurious behavior (sib)	0.0	31.0	25.0	124.0	4	6.2
1	communication	94.45			3.0	30.0	10.0	5	5.3
1	emotional regulation	100.0			3.0	30.0	10.0	5	5.3
1	executive functioning	95.0			3.0	30.0	10.0	5	5.3
1	social skills	95.0			3.0	30.0	10.0	5	5.3
1			tantrums	0.0	3.0	30.0	10.0	5	5.3
2	communication	71.45			26.75	40.0	66.875	5	4.7
2	emotional regulation	72.23			26.75	40.0	66.875	5	4.7
2	executive functioning	78.35			26.75	40.0	66.875	5	4.7
2	motor skills	96.67			26.75	40.0	66.875	5	4.7
2			elopement	2.6	26.75	40.0	66.875	5	4.7
2			self-injurious behavior (sib)	1.0	26.75	40.0	66.875	5	4.7
2			tantrums	1.8	26.75	40.0	66.875	5	4.7
3	communication	94.21			45.0	25.0	180.0	5	6.2
3	emotional regulation	85.35			45.0	25.0	180.0	5	6.2
3	executive functioning	93.33			45.0	25.0	180.0	5	6.2
3	social skills	100.0			45.0	25.0	180.0	5	6.2
3			elopement	1.2	45.0	25.0	180.0	5	6.2
3			physical aggression	0.0	45.0	25.0	180.0	5	6.2
3			property destruction	0.0	45.0	25.0	180.0	5	6.2
3			self-injurious behavior (sib)	0.0	45.0	25.0	180.0	5	6.2
1	communication	94.74			15.5	30.0	51.6667	6	5.3
1	emotional regulation	100.0			15.5	30.0	51.6667	6	5.3
1	executive functioning	95.24			15.5	30.0	51.6667	6	5.3
1	social skills	75.0			15.5	30.0	51.6667	6	5.3
1			tantrums	0.0	15.5	30.0	51.6667	6	5.3
2	communication	75.84			40.0	40.0	100.0	6	4.7
2	emotional regulation	87.85			40.0	40.0	100.0	6	4.7
2	executive functioning	84.57			40.0	40.0	100.0	6	4.7
2	motor skills	71.04			40.0	40.0	100.0	6	4.7
2			elopement	2.7	40.0	40.0	100.0	6	4.7
2			self-injurious behavior (sib)	1.0	40.0	40.0	100.0	6	4.7
2			tantrums	1.7	40.0	40.0	100.0	6	4.7
3	communication	83.54			38.0	25.0	152.0	6	6.2
3	emotional regulation	85.2			38.0	25.0	152.0	6	6.2
3	executive functioning	96.3			38.0	25.0	152.0	6	6.2
3	social skills	100.0			38.0	25.0	152.0	6	6.2
3			elopement	1.2	38.0	25.0	152.0	6	6.2
3			physical aggression	0.2	38.0	25.0	152.0	6	6.2
3			property destruction	0.4	38.0	25.0	152.0	6	6.2
3			self-injurious behavior (sib)	0.2	38.0	25.0	152.0	6	6.2
1	communication	85.24			3.75	30.0	12.5	7	5.3
1	emotional regulation	80.56			3.75	30.0	12.5	7	5.3
1	executive functioning	77.57			3.75	30.0	12.5	7	5.3
1	social skills	91.46			3.75	30.0	12.5	7	5.3
1			tantrums	0.3	3.75	30.0	12.5	7	5.3
2	communication	70.83			35.75	40.0	89.375	7	4.7
2	emotional regulation	49.49			35.75	40.0	89.375	7	4.7
2	executive functioning	77.32			35.75	40.0	89.375	7	4.7
2	motor skills	87.5			35.75	40.0	89.375	7	4.7
2			elopement	3.5	35.75	40.0	89.375	7	4.7
2			self-injurious behavior (sib)	0.1	35.75	40.0	89.375	7	4.7
2			tantrums	1.9	35.75	40.0	89.375	7	4.7
3	communication	89.1			40.0	25.0	160.0	7	6.2
3	emotional regulation	95.36			40.0	25.0	160.0	7	6.2
3	executive functioning	96.67			40.0	25.0	160.0	7	6.2
3	social skills	100.0			40.0	25.0	160.0	7	6.2
3			elopement	1.5	40.0	25.0	160.0	7	6.2
3			physical aggression	0.7	40.0	25.0	160.0	7	6.2
3			property destruction	0.6	40.0	25.0	160.0	7	6.2
3			self-injurious behavior (sib)	0.0	40.0	25.0	160.0	7	6.2
1	communication	61.76			12.5	30.0	41.6667	8	5.3
1	emotional regulation	100.0			12.5	30.0	41.6667	8	5.3
1	executive functioning	100.0			12.5	30.0	41.6667	8	5.3
1	social skills	90.48			12.5	30.0	41.6667	8	5.3
1			tantrums	0.0	12.5	30.0	41.6667	8	5.3
2	communication	71.75			40.0	40.0	100.0	8	4.7
2	emotional regulation	63.42			40.0	40.0	100.0	8	4.7
2	executive functioning	77.05			40.0	40.0	100.0	8	4.7
2	motor skills	94.51			40.0	40.0	100.0	8	4.7
2			elopement	2.3	40.0	40.0	100.0	8	4.7
2			self-injurious behavior (sib)	0.8	40.0	40.0	100.0	8	4.7
2			tantrums	1.4	40.0	40.0	100.0	8	4.7
3	communication	89.68			40.0	25.0	160.0	8	6.2
3	emotional regulation	92.41			40.0	25.0	160.0	8	6.2
3	executive functioning	98.0			40.0	25.0	160.0	8	6.2
3	social skills	100.0			40.0	25.0	160.0	8	6.2
3			elopement	0.8	40.0	25.0	160.0	8	6.2
3			physical aggression	0.0	40.0	25.0	160.0	8	6.2
3			property destruction	0.1	40.0	25.0	160.0	8	6.2
3			self-injurious behavior (sib)	0.0	40.0	25.0	160.0	8	6.2
1	communication	90.41			6.0	30.0	20.0	9	5.3
1	emotional regulation	100.0			6.0	30.0	20.0	9	5.3
1	executive functioning	83.37			6.0	30.0	20.0	9	5.3
1	social skills	91.84			6.0	30.0	20.0	9	5.3
1			tantrums	0.0	6.0	30.0	20.0	9	5.3
2	communication	74.72			35.0	40.0	87.5	9	4.7
2	emotional regulation	64.73			35.0	40.0	87.5	9	4.7
2	executive functioning	76.96			35.0	40.0	87.5	9	4.7
2	motor skills	96.37			35.0	40.0	87.5	9	4.7
2			elopement	2.6	35.0	40.0	87.5	9	4.7
2			self-injurious behavior (sib)	1.0	35.0	40.0	87.5	9	4.7
2			tantrums	1.9	35.0	40.0	87.5	9	4.7
3	communication	78.58			40.0	25.0	160.0	9	6.2
3	emotional regulation	93.0			40.0	25.0	160.0	9	6.2
3	executive functioning	83.33			40.0	25.0	160.0	9	6.2
3	social skills	100.0			40.0	25.0	160.0	9	6.2
3			elopement	0.6	40.0	25.0	160.0	9	6.2
3			physical aggression	0.0	40.0	25.0	160.0	9	6.2
3			property destruction	0.2	40.0	25.0	160.0	9	6.2
3			self-injurious behavior (sib)	0.0	40.0	25.0	160.0	9	6.2
1	communication	79.26			14.25	30.0	47.5	10	5.3
1	emotional regulation	100.0			14.25	30.0	47.5	10	5.3
1	executive functioning	80.56			14.25	30.0	47.5	10	5.3
1	social skills	92.86			14.25	30.0	47.5	10	5.3
1			tantrums	0.3	14.25	30.0	47.5	10	5.3
2	communication	86.57			31.75	40.0	79.375	10	4.7
2	emotional regulation	75.0			31.75	40.0	79.375	10	4.7
2	executive functioning	89.69			31.75	40.0	79.375	10	4.7
2	motor skills	87.62			31.75	40.0	79.375	10	4.7
2			elopement	2.8	31.75	40.0	79.375	10	4.7
2			tantrums	1.2	31.75	40.0	79.375	10	4.7
3	communication	85.95			39.0	25.0	156.0	10	6.2
3	emotional regulation	83.04			39.0	25.0	156.0	10	6.2
3	executive functioning	74.73			39.0	25.0	156.0	10	6.2
3	social skills	100.0			39.0	25.0	156.0	10	6.2
3			elopement	1.0	39.0	25.0	156.0	10	6.2
3			physical aggression	0.6	39.0	25.0	156.0	10	6.2
3			property destruction	0.5	39.0	25.0	156.0	10	6.2
3			self-injurious behavior (sib)	0.5	39.0	25.0	156.0	10	6.2
1	communication	88.62			16.75	30.0	55.8333	11	5.3
1	executive functioning	84.18			16.75	30.0	55.8333	11	5.3
1	social skills	86.25			16.75	30.0	55.8333	11	5.3
1			tantrums	0.0	16.75	30.0	55.8333	11	5.3
2	communication	63.34			37.5	40.0	93.75	11	4.7
2	emotional regulation	50.12			37.5	40.0	93.75	11	4.7
2	executive functioning	66.38			37.5	40.0	93.75	11	4.7
2	motor skills	74.98			37.5	40.0	93.75	11	4.7
2			elopement	3.0	37.5	40.0	93.75	11	4.7
2			self-injurious behavior (sib)	1.0	37.5	40.0	93.75	11	4.7
2			tantrums	1.7	37.5	40.0	93.75	11	4.7
3	communication	85.57			40.0	25.0	160.0	11	6.2
3	emotional regulation	99.31			40.0	25.0	160.0	11	6.2
3	executive functioning	87.33			40.0	25.0	160.0	11	6.2
3	social skills	100.0			40.0	25.0	160.0	11	6.2
3			elopement	0.6	40.0	25.0	160.0	11	6.2
3			physical aggression	0.1	40.0	25.0	160.0	11	6.2
3			property destruction	0.5	40.0	25.0	160.0	11	6.2
3			self-injurious behavior (sib)	0.2	40.0	25.0	160.0	11	6.2
1	communication	92.45			32.0	30.0	106.6667	12	5.3
1	emotional regulation	83.33			32.0	30.0	106.6667	12	5.3
1	executive functioning	86.8			32.0	30.0	106.6667	12	5.3
1	social skills	94.69			32.0	30.0	106.6667	12	5.3
1			tantrums	0.0	32.0	30.0	106.6667	12	5.3
2	communication	67.98			37.5	40.0	93.75	12	4.7
2	emotional regulation	61.92			37.5	40.0	93.75	12	4.7
2	executive functioning	60.36			37.5	40.0	93.75	12	4.7
2	motor skills	67.46			37.5	40.0	93.75	12	4.7
2	social skills	0.0			37.5	40.0	93.75	12	4.7
2			elopement	2.1	37.5	40.0	93.75	12	4.7
2			self-injurious behavior (sib)	1.0	37.5	40.0	93.75	12	4.7
2			tantrums	1.8	37.5	40.0	93.75	12	4.7
3	communication	91.59			40.0	25.0	160.0	12	6.2
3	emotional regulation	88.98			40.0	25.0	160.0	12	6.2
3	executive functioning	81.02			40.0	25.0	160.0	12	6.2
3	social skills	88.89			40.0	25.0	160.0	12	6.2
3			elopement	0.9	40.0	25.0	160.0	12	6.2
3			physical aggression	0.0	40.0	25.0	160.0	12	6.2
3			property destruction	1.1	40.0	25.0	160.0	12	6.2
3			self-injurious behavior (sib)	0.0	40.0	25.0	160.0	12	6.2
1	communication	88.41			19.5	30.0	65.0	13	5.3
1	emotional regulation	100.0			19.5	30.0	65.0	13	5.3
1	executive functioning	90.55			19.5	30.0	65.0	13	5.3
1	social skills	95.61			19.5	30.0	65.0	13	5.3
1			tantrums	0.1	19.5	30.0	65.0	13	5.3
2	communication	71.14			33.0	40.0	82.5	13	4.7
2	emotional regulation	72.47			33.0	40.0	82.5	13	4.7
2	executive functioning	69.94			33.0	40.0	82.5	13	4.7
2	motor skills	85.58			33.0	40.0	82.5	13	4.7
2	social skills	0.0			33.0	40.0	82.5	13	4.7
2			elopement	2.8	33.0	40.0	82.5	13	4.7
2			self-injurious behavior (sib)	1.0	33.0	40.0	82.5	13	4.7
2			tantrums	2.3	33.0	40.0	82.5	13	4.7
3	communication	89.58			40.0	25.0	160.0	13	6.2
3	emotional regulation	90.03			40.0	25.0	160.0	13	6.2
3	executive functioning	76.33			40.0	25.0	160.0	13	6.2
3	social skills	90.0			40.0	25.0	160.0	13	6.2
3			elopement	0.3	40.0	25.0	160.0	13	6.2
3			physical aggression	0.0	40.0	25.0	160.0	13	6.2
3			property destruction	0.1	40.0	25.0	160.0	13	6.2
3			self-injurious behavior (sib)	0.2	40.0	25.0	160.0	13	6.2
2	communication	78.65			35.0	40.0	87.5	14	4.7
2	emotional regulation	76.19			35.0	40.0	87.5	14	4.7
2	executive functioning	61.44			35.0	40.0	87.5	14	4.7
2	motor skills	90.21			35.0	40.0	87.5	14	4.7
2			elopement	1.9	35.0	40.0	87.5	14	4.7
2			tantrums	1.7	35.0	40.0	87.5	14	4.7
3	communication	89.9			39.5	25.0	158.0	14	6.2
3	emotional regulation	100.0			39.5	25.0	158.0	14	6.2
3	executive functioning	81.65			39.5	25.0	158.0	14	6.2
3	social skills	50.0			39.5	25.0	158.0	14	6.2
3			elopement	0.1	39.5	25.0	158.0	14	6.2
3			physical aggression	0.1	39.5	25.0	158.0	14	6.2
3			property destruction	0.1	39.5	25.0	158.0	14	6.2
3			self-injurious behavior (sib)	0.0	39.5	25.0	158.0	14	6.2
2	communication	72.13			35.0	40.0	87.5	15	4.7
2	emotional regulation	74.31			35.0	40.0	87.5	15	4.7
2	executive functioning	58.75			35.0	40.0	87.5	15	4.7
2	motor skills	88.98			35.0	40.0	87.5	15	4.7
2			elopement	2.6	35.0	40.0	87.5	15	4.7
2			tantrums	1.6	35.0	40.0	87.5	15	4.7
3	communication	88.85			40.0	25.0	160.0	15	6.2
3	emotional regulation	100.0			40.0	25.0	160.0	15	6.2
3	executive functioning	83.64			40.0	25.0	160.0	15	6.2
3	social skills	75.0			40.0	25.0	160.0	15	6.2
3			elopement	0.3	40.0	25.0	160.0	15	6.2
3			physical aggression	0.1	40.0	25.0	160.0	15	6.2
3			property destruction	0.2	40.0	25.0	160.0	15	6.2
3			self-injurious behavior (sib)	0.0	40.0	25.0	160.0	15	6.2
2	communication	67.77			35.0	40.0	87.5	16	4.7
2	emotional regulation	74.21			35.0	40.0	87.5	16	4.7
2	executive functioning	45.49			35.0	40.0	87.5	16	4.7
2	motor skills	89.27			35.0	40.0	87.5	16	4.7
2	social skills	50.0			35.0	40.0	87.5	16	4.7
2			elopement	2.0	35.0	40.0	87.5	16	4.7
2			tantrums	1.5	35.0	40.0	87.5	16	4.7
3	communication	90.64			32.0	25.0	128.0	16	6.2
3	emotional regulation	94.44			32.0	25.0	128.0	16	6.2
3	executive functioning	88.65			32.0	25.0	128.0	16	6.2
3	social skills	100.0			32.0	25.0	128.0	16	6.2
3			elopement	0.0	32.0	25.0	128.0	16	6.2
3			physical aggression	0.0	32.0	25.0	128.0	16	6.2
3			property destruction	0.2	32.0	25.0	128.0	16	6.2
3			self-injurious behavior (sib)	0.0	32.0	25.0	128.0	16	6.2
1	communication	88.99			20.0	30.0	66.6667	17	5.3
1	executive functioning	82.01			20.0	30.0	66.6667	17	5.3
1	social skills	89.63			20.0	30.0	66.6667	17	5.3
1			tantrums	0.2	20.0	30.0	66.6667	17	5.3
2	communication	58.81			39.0	40.0	97.5	17	4.7
2	emotional regulation	54.6			39.0	40.0	97.5	17	4.7
2	executive functioning	46.79			39.0	40.0	97.5	17	4.7
2	motor skills	71.83			39.0	40.0	97.5	17	4.7
2			elopement	2.3	39.0	40.0	97.5	17	4.7
2			self-injurious behavior (sib)	0.0	39.0	40.0	97.5	17	4.7
2			tantrums	1.1	39.0	40.0	97.5	17	4.7
3	communication	83.53			48.0	25.0	192.0	17	6.2
3	emotional regulation	85.59			48.0	25.0	192.0	17	6.2
3	executive functioning	85.72			48.0	25.0	192.0	17	6.2
3	social skills	66.67			48.0	25.0	192.0	17	6.2
3			elopement	0.6	48.0	25.0	192.0	17	6.2
3			physical aggression	0.0	48.0	25.0	192.0	17	6.2
3			property destruction	0.1	48.0	25.0	192.0	17	6.2
3			self-injurious behavior (sib)	0.0	48.0	25.0	192.0	17	6.2
1	communication	88.94			19.0	30.0	63.3333	18	5.3
1	emotional regulation	100.0			19.0	30.0	63.3333	18	5.3
1	executive functioning	93.02			19.0	30.0	63.3333	18	5.3
1	social skills	84.22			19.0	30.0	63.3333	18	5.3
1			tantrums	0.0	19.0	30.0	63.3333	18	5.3
2	communication	42.07			40.0	40.0	100.0	18	4.7
2	emotional regulation	44.44			40.0	40.0	100.0	18	4.7
2	executive functioning	63.92			40.0	40.0	100.0	18	4.7
2	motor skills	69.51			40.0	40.0	100.0	18	4.7
2			elopement	1.5	40.0	40.0	100.0	18	4.7
2			self-injurious behavior (sib)	0.0	40.0	40.0	100.0	18	4.7
2			tantrums	0.5	40.0	40.0	100.0	18	4.7
3	communication	85.84			43.5	25.0	174.0	18	6.2
3	emotional regulation	96.81			43.5	25.0	174.0	18	6.2
3	executive functioning	74.34			43.5	25.0	174.0	18	6.2
3	social skills	91.25			43.5	25.0	174.0	18	6.2
3			elopement	0.1	43.5	25.0	174.0	18	6.2
3			physical aggression	0.2	43.5	25.0	174.0	18	6.2
3			property destruction	0.2	43.5	25.0	174.0	18	6.2
3			self-injurious behavior (sib)	0.0	43.5	25.0	174.0	18	6.2
1	communication	89.45			10.0	30.0	33.3333	19	5.3
1	executive functioning	84.0			10.0	30.0	33.3333	19	5.3
1	social skills	84.27			10.0	30.0	33.3333	19	5.3
1			tantrums	0.0	10.0	30.0	33.3333	19	5.3
2	communication	65.69			30.0	40.0	75.0	19	4.7
2	emotional regulation	55.21			30.0	40.0	75.0	19	4.7
2	executive functioning	52.8			30.0	40.0	75.0	19	4.7
2	motor skills	61.48			30.0	40.0	75.0	19	4.7
2			elopement	2.0	30.0	40.0	75.0	19	4.7
2			self-injurious behavior (sib)	0.0	30.0	40.0	75.0	19	4.7
2			tantrums	1.2	30.0	40.0	75.0	19	4.7
3	communication	89.76			36.0	25.0	144.0	19	6.2
3	emotional regulation	95.83			36.0	25.0	144.0	19	6.2
3	executive functioning	88.36			36.0	25.0	144.0	19	6.2
3	social skills	85.71			36.0	25.0	144.0	19	6.2
3			elopement	0.4	36.0	25.0	144.0	19	6.2
3			physical aggression	0.1	36.0	25.0	144.0	19	6.2
3			property destruction	0.2	36.0	25.0	144.0	19	6.2
3			self-injurious behavior (sib)	0.3	36.0	25.0	144.0	19	6.2
2	communication	64.1			35.75	40.0	89.375	20	4.7
2	emotional regulation	82.92			35.75	40.0	89.375	20	4.7
2	executive functioning	61.65			35.75	40.0	89.375	20	4.7
2	motor skills	73.26			35.75	40.0	89.375	20	4.7
2			elopement	2.0	35.75	40.0	89.375	20	4.7
2			self-injurious behavior (sib)	0.0	35.75	40.0	89.375	20	4.7
2			tantrums	1.2	35.75	40.0	89.375	20	4.7
3	communication	77.18			25.0	25.0	100.0	20	6.2
3	emotional regulation	93.65			25.0	25.0	100.0	20	6.2
3	executive functioning	84.44			25.0	25.0	100.0	20	6.2
3	social skills	83.33			25.0	25.0	100.0	20	6.2
3			elopement	0.8	25.0	25.0	100.0	20	6.2
3			physical aggression	0.3	25.0	25.0	100.0	20	6.2
3			property destruction	0.4	25.0	25.0	100.0	20	6.2
3			self-injurious behavior (sib)	1.4	25.0	25.0	100.0	20	6.2
2	communication	60.42			30.0	40.0	75.0	21	4.7
2	emotional regulation	61.52			30.0	40.0	75.0	21	4.7
2	executive functioning	49.63			30.0	40.0	75.0	21	4.7
2	motor skills	38.33			30.0	40.0	75.0	21	4.7
2			elopement	2.3	30.0	40.0	75.0	21	4.7
2			self-injurious behavior (sib)	0.0	30.0	40.0	75.0	21	4.7
2			tantrums	1.6	30.0	40.0	75.0	21	4.7
3	communication	92.42			25.0	25.0	100.0	21	6.2
3	emotional regulation	93.61			25.0	25.0	100.0	21	6.2
3	executive functioning	93.06			25.0	25.0	100.0	21	6.2
3	social skills	100.0			25.0	25.0	100.0	21	6.2
3			elopement	0.7	25.0	25.0	100.0	21	6.2
3			physical aggression	0.2	25.0	25.0	100.0	21	6.2
3			property destruction	0.1	25.0	25.0	100.0	21	6.2
3			self-injurious behavior (sib)	0.5	25.0	25.0	100.0	21	6.2
2	communication	65.19			24.0	40.0	60.0	22	4.7
2	emotional regulation	78.25			24.0	40.0	60.0	22	4.7
2	executive functioning	47.1			24.0	40.0	60.0	22	4.7
2	motor skills	20.83			24.0	40.0	60.0	22	4.7
2			elopement	2.4	24.0	40.0	60.0	22	4.7
2			tantrums	1.9	24.0	40.0	60.0	22	4.7
3	communication	98.33			24.5	25.0	98.0	22	6.2
3	emotional regulation	97.92			24.5	25.0	98.0	22	6.2
3	executive functioning	84.17			24.5	25.0	98.0	22	6.2
3	social skills	100.0			24.5	25.0	98.0	22	6.2
3			elopement	0.2	24.5	25.0	98.0	22	6.2
3			physical aggression	0.0	24.5	25.0	98.0	22	6.2
3			property destruction	0.1	24.5	25.0	98.0	22	6.2
3			self-injurious behavior (sib)	0.0	24.5	25.0	98.0	22	6.2
2	communication	70.47			32.0	40.0	80.0	23	4.7
2	emotional regulation	66.33			32.0	40.0	80.0	23	4.7
2	executive functioning	51.96			32.0	40.0	80.0	23	4.7
2	motor skills	40.0			32.0	40.0	80.0	23	4.7
2			elopement	2.0	32.0	40.0	80.0	23	4.7
2			tantrums	1.6	32.0	40.0	80.0	23	4.7
3	communication	100.0			25.0	25.0	100.0	23	6.2
3	emotional regulation	100.0			25.0	25.0	100.0	23	6.2
3	executive functioning	68.39			25.0	25.0	100.0	23	6.2
3	social skills	100.0			25.0	25.0	100.0	23	6.2
3			elopement	0.0	25.0	25.0	100.0	23	6.2
3			physical aggression	0.0	25.0	25.0	100.0	23	6.2
3			property destruction	0.2	25.0	25.0	100.0	23	6.2
3			self-injurious behavior (sib)	0.0	25.0	25.0	100.0	23	6.2
2	communication	77.04			39.0	40.0	97.5	24	4.7
2	emotional regulation	42.91			39.0	40.0	97.5	24	4.7
2	executive functioning	52.83			39.0	40.0	97.5	24	4.7
2	motor skills	70.83			39.0	40.0	97.5	24	4.7
2			elopement	2.7	39.0	40.0	97.5	24	4.7
2			tantrums	2.0	39.0	40.0	97.5	24	4.7
3	communication	90.05			25.0	25.0	100.0	24	6.2
3	emotional regulation	95.83			25.0	25.0	100.0	24	6.2
3	executive functioning	83.94			25.0	25.0	100.0	24	6.2
3	social skills	100.0			25.0	25.0	100.0	24	6.2
3			elopement	0.3	25.0	25.0	100.0	24	6.2
3			physical aggression	0.0	25.0	25.0	100.0	24	6.2
3			property destruction	0.1	25.0	25.0	100.0	24	6.2
3			self-injurious behavior (sib)	0.0	25.0	25.0	100.0	24	6.2
2	communication	91.2			28.0	40.0	70.0	25	4.7
2	emotional regulation	50.68			28.0	40.0	70.0	25	4.7
2	executive functioning	50.46			28.0	40.0	70.0	25	4.7
2	motor skills	100.0			28.0	40.0	70.0	25	4.7
2			elopement	3.2	28.0	40.0	70.0	25	4.7
2			tantrums	2.0	28.0	40.0	70.0	25	4.7
3	communication	95.09			24.0	25.0	96.0	25	6.2
3	emotional regulation	99.17			24.0	25.0	96.0	25	6.2
3	executive functioning	95.0			24.0	25.0	96.0	25	6.2
3	social skills	100.0			24.0	25.0	96.0	25	6.2
3			elopement	0.2	24.0	25.0	96.0	25	6.2
3			physical aggression	0.1	24.0	25.0	96.0	25	6.2
3			property destruction	0.1	24.0	25.0	96.0	25	6.2
3			self-injurious behavior (sib)	0.2	24.0	25.0	96.0	25	6.2
2	communication	84.67			23.0	40.0	57.5	26	4.7
2	emotional regulation	65.99			23.0	40.0	57.5	26	4.7
2	executive functioning	50.0			23.0	40.0	57.5	26	4.7
2			elopement	2.8	23.0	40.0	57.5	26	4.7
2			tantrums	1.2	23.0	40.0	57.5	26	4.7
3	communication	89.82			25.0	25.0	100.0	26	6.2
3	emotional regulation	100.0			25.0	25.0	100.0	26	6.2
3	executive functioning	90.0			25.0	25.0	100.0	26	6.2
3	social skills	100.0			25.0	25.0	100.0	26	6.2
3			elopement	0.2	25.0	25.0	100.0	26	6.2
3			physical aggression	0.3	25.0	25.0	100.0	26	6.2
3			property destruction	0.2	25.0	25.0	100.0	26	6.2
3			self-injurious behavior (sib)	1.5	25.0	25.0	100.0	26	6.2
2	communication	87.92			32.0	40.0	80.0	27	4.7
2	emotional regulation	66.08			32.0	40.0	80.0	27	4.7
2	executive functioning	51.66			32.0	40.0	80.0	27	4.7
2			elopement	1.8	32.0	40.0	80.0	27	4.7
2			tantrums	1.4	32.0	40.0	80.0	27	4.7
3	communication	84.71			24.5	25.0	98.0	27	6.2
3	emotional regulation	100.0			24.5	25.0	98.0	27	6.2
3	executive functioning	86.0			24.5	25.0	98.0	27	6.2
3	social skills	100.0			24.5	25.0	98.0	27	6.2
3			elopement	0.2	24.5	25.0	98.0	27	6.2
3			physical aggression	0.0	24.5	25.0	98.0	27	6.2
3			property destruction	0.0	24.5	25.0	98.0	27	6.2
3			self-injurious behavior (sib)	0.4	24.5	25.0	98.0	27	6.2
2	communication	77.0			26.0	40.0	65.0	28	4.7
2	emotional regulation	60.49			26.0	40.0	65.0	28	4.7
2	executive functioning	53.28			26.0	40.0	65.0	28	4.7
2	motor skills	41.67			26.0	40.0	65.0	28	4.7
2			elopement	3.1	26.0	40.0	65.0	28	4.7
2			tantrums	1.6	26.0	40.0	65.0	28	4.7
3	communication	85.92			25.0	25.0	100.0	28	6.2
3	emotional regulation	100.0			25.0	25.0	100.0	28	6.2
3	executive functioning	91.37			25.0	25.0	100.0	28	6.2
3	social skills	97.5			25.0	25.0	100.0	28	6.2
3			elopement	0.2	25.0	25.0	100.0	28	6.2
3			physical aggression	0.1	25.0	25.0	100.0	28	6.2
3			property destruction	0.2	25.0	25.0	100.0	28	6.2
3			self-injurious behavior (sib)	0.0	25.0	25.0	100.0	28	6.2
2	communication	75.26			32.0	40.0	80.0	29	4.7
2	emotional regulation	84.61			32.0	40.0	80.0	29	4.7
2	executive functioning	56.46			32.0	40.0	80.0	29	4.7
2	motor skills	50.0			32.0	40.0	80.0	29	4.7
2			elopement	1.8	32.0	40.0	80.0	29	4.7
2			tantrums	1.5	32.0	40.0	80.0	29	4.7
3	communication	91.6			25.0	25.0	100.0	29	6.2
3	emotional regulation	100.0			25.0	25.0	100.0	29	6.2
3	executive functioning	95.71			25.0	25.0	100.0	29	6.2
3	social skills	100.0			25.0	25.0	100.0	29	6.2
3			elopement	0.1	25.0	25.0	100.0	29	6.2
3			physical aggression	0.0	25.0	25.0	100.0	29	6.2
3			property destruction	0.0	25.0	25.0	100.0	29	6.2
3			self-injurious behavior (sib)	0.0	25.0	25.0	100.0	29	6.2
2	communication	78.04			24.0	40.0	60.0	30	4.7
2	emotional regulation	71.75			24.0	40.0	60.0	30	4.7
2	executive functioning	55.65			24.0	40.0	60.0	30	4.7
2	motor skills	62.5			24.0	40.0	60.0	30	4.7
2			elopement	2.9	24.0	40.0	60.0	30	4.7
2			tantrums	1.8	24.0	40.0	60.0	30	4.7
3	communication	89.99			25.0	25.0	100.0	30	6.2
3	emotional regulation	94.44			25.0	25.0	100.0	30	6.2
3	executive functioning	93.52			25.0	25.0	100.0	30	6.2
3	social skills	100.0			25.0	25.0	100.0	30	6.2
3			elopement	0.0	25.0	25.0	100.0	30	6.2
3			physical aggression	0.0	25.0	25.0	100.0	30	6.2
3			property destruction	0.0	25.0	25.0	100.0	30	6.2
3			self-injurious behavior (sib)	0.0	25.0	25.0	100.0	30	6.2
2	communication	80.95			28.0	40.0	70.0	31	4.7
2	emotional regulation	86.41			28.0	40.0	70.0	31	4.7
2	executive functioning	57.31			28.0	40.0	70.0	31	4.7
2			elopement	2.8	28.0	40.0	70.0	31	4.7
2			tantrums	1.1	28.0	40.0	70.0	31	4.7
3	communication	93.69			24.5	25.0	98.0	31	6.2
3	emotional regulation	98.15			24.5	25.0	98.0	31	6.2
3	executive functioning	95.96			24.5	25.0	98.0	31	6.2
3	social skills	97.92			24.5	25.0	98.0	31	6.2
3			elopement	0.0	24.5	25.0	98.0	31	6.2
3			physical aggression	0.1	24.5	25.0	98.0	31	6.2
3			property destruction	0.0	24.5	25.0	98.0	31	6.2
3			self-injurious behavior (sib)	0.0	24.5	25.0	98.0	31	6.2
2	communication	77.85			30.0	40.0	75.0	32	4.7
2	emotional regulation	88.49			30.0	40.0	75.0	32	4.7
2	executive functioning	65.53			30.0	40.0	75.0	32	4.7
2	motor skills	100.0			30.0	40.0	75.0	32	4.7
2			elopement	2.3	30.0	40.0	75.0	32	4.7
2			tantrums	1.0	30.0	40.0	75.0	32	4.7
3	communication	92.25			25.0	25.0	100.0	32	6.2
3	emotional regulation	100.0			25.0	25.0	100.0	32	6.2
3	executive functioning	95.14			25.0	25.0	100.0	32	6.2
3	social skills	100.0			25.0	25.0	100.0	32	6.2
3			elopement	0.1	25.0	25.0	100.0	32	6.2
3			physical aggression	0.2	25.0	25.0	100.0	32	6.2
3			property destruction	0.1	25.0	25.0	100.0	32	6.2
3			self-injurious behavior (sib)	0.0	25.0	25.0	100.0	32	6.2
2	communication	64.02			20.0	40.0	50.0	33	4.7
2	emotional regulation	62.04			20.0	40.0	50.0	33	4.7
2	executive functioning	52.46			20.0	40.0	50.0	33	4.7
2	motor skills	44.44			20.0	40.0	50.0	33	4.7
2			elopement	2.5	20.0	40.0	50.0	33	4.7
2			tantrums	1.7	20.0	40.0	50.0	33	4.7
3	communication	83.27			25.0	25.0	100.0	33	6.2
3	emotional regulation	100.0			25.0	25.0	100.0	33	6.2
3	executive functioning	91.33			25.0	25.0	100.0	33	6.2
3	social skills	100.0			25.0	25.0	100.0	33	6.2
3			elopement	0.2	25.0	25.0	100.0	33	6.2
3			physical aggression	0.2	25.0	25.0	100.0	33	6.2
3			property destruction	0.0	25.0	25.0	100.0	33	6.2
3			self-injurious behavior (sib)	0.0	25.0	25.0	100.0	33	6.2
2	communication	76.29			20.0	40.0	50.0	34	4.7
2	emotional regulation	83.7			20.0	40.0	50.0	34	4.7
2	executive functioning	54.65			20.0	40.0	50.0	34	4.7
2	motor skills	100.0			20.0	40.0	50.0	34	4.7
2			elopement	2.5	20.0	40.0	50.0	34	4.7
2			repetitive/ stereotypical behaviors	4.2	20.0	40.0	50.0	34	4.7
2			tantrums	1.8	20.0	40.0	50.0	34	4.7
3	communication	93.55			25.0	25.0	100.0	34	6.2
3	emotional regulation	98.81			25.0	25.0	100.0	34	6.2
3	executive functioning	81.25			25.0	25.0	100.0	34	6.2
3	social skills	100.0			25.0	25.0	100.0	34	6.2
3			elopement	0.0	25.0	25.0	100.0	34	6.2
3			physical aggression	0.1	25.0	25.0	100.0	34	6.2
3			property destruction	0.0	25.0	25.0	100.0	34	6.2
3			self-injurious behavior (sib)	0.1	25.0	25.0	100.0	34	6.2
2	communication	85.77			37.0	40.0	92.5	35	4.7
2	emotional regulation	93.29			37.0	40.0	92.5	35	4.7
2	executive functioning	70.16			37.0	40.0	92.5	35	4.7
2	motor skills	94.44			37.0	40.0	92.5	35	4.7
2			elopement	2.1	37.0	40.0	92.5	35	4.7
2			repetitive/ stereotypical behaviors	3.7	37.0	40.0	92.5	35	4.7
2			tantrums	0.9	37.0	40.0	92.5	35	4.7
3	communication	91.03			25.0	25.0	100.0	35	6.2
3	emotional regulation	100.0			25.0	25.0	100.0	35	6.2
3	executive functioning	91.67			25.0	25.0	100.0	35	6.2
3	social skills	100.0			25.0	25.0	100.0	35	6.2
3			elopement	0.3	25.0	25.0	100.0	35	6.2
3			physical aggression	0.0	25.0	25.0	100.0	35	6.2
3			property destruction	0.1	25.0	25.0	100.0	35	6.2
3			self-injurious behavior (sib)	0.0	25.0	25.0	100.0	35	6.2
2	communication	84.33			20.0	40.0	50.0	36	4.7
2	emotional regulation	83.1			20.0	40.0	50.0	36	4.7
2	executive functioning	66.65			20.0	40.0	50.0	36	4.7
2	motor skills	91.67			20.0	40.0	50.0	36	4.7
2			elopement	2.1	20.0	40.0	50.0	36	4.7
2			repetitive/ stereotypical behaviors	3.3	20.0	40.0	50.0	36	4.7
2			tantrums	1.4	20.0	40.0	50.0	36	4.7
3	communication	88.61			25.0	25.0	100.0	36	6.2
3	emotional regulation	100.0			25.0	25.0	100.0	36	6.2
3	executive functioning	96.04			25.0	25.0	100.0	36	6.2
3	social skills	100.0			25.0	25.0	100.0	36	6.2
3			elopement	0.0	25.0	25.0	100.0	36	6.2
3			physical aggression	0.1	25.0	25.0	100.0	36	6.2
3			property destruction	0.2	25.0	25.0	100.0	36	6.2
3			self-injurious behavior (sib)	0.0	25.0	25.0	100.0	36	6.2
2	communication	82.73			36.0	40.0	90.0	37	4.7
2	emotional regulation	88.24			36.0	40.0	90.0	37	4.7
2	executive functioning	65.14			36.0	40.0	90.0	37	4.7
2	motor skills	87.78			36.0	40.0	90.0	37	4.7
2			elopement	2.7	36.0	40.0	90.0	37	4.7
2			repetitive/ stereotypical behaviors	7.3	36.0	40.0	90.0	37	4.7
2			tantrums	1.2	36.0	40.0	90.0	37	4.7
3	communication	96.25			25.0	25.0	100.0	37	6.2
3	emotional regulation	100.0			25.0	25.0	100.0	37	6.2
3	executive functioning	98.03			25.0	25.0	100.0	37	6.2
3	social skills	100.0			25.0	25.0	100.0	37	6.2
3			elopement	0.0	25.0	25.0	100.0	37	6.2
3			physical aggression	0.1	25.0	25.0	100.0	37	6.2
3			property destruction	0.1	25.0	25.0	100.0	37	6.2
3			self-injurious behavior (sib)	0.3	25.0	25.0	100.0	37	6.2
2	communication	80.3			16.75	40.0	41.875	38	4.7
2	emotional regulation	74.28			16.75	40.0	41.875	38	4.7
2	executive functioning	66.41			16.75	40.0	41.875	38	4.7
2	motor skills	86.06			16.75	40.0	41.875	38	4.7
2			elopement	2.4	16.75	40.0	41.875	38	4.7
2			repetitive/ stereotypical behaviors	7.4	16.75	40.0	41.875	38	4.7
2			tantrums	1.4	16.75	40.0	41.875	38	4.7
3	communication	86.3			25.0	25.0	100.0	38	6.2
3	emotional regulation	98.89			25.0	25.0	100.0	38	6.2
3	executive functioning	95.56			25.0	25.0	100.0	38	6.2
3	social skills	100.0			25.0	25.0	100.0	38	6.2
3			elopement	0.1	25.0	25.0	100.0	38	6.2
3			physical aggression	0.2	25.0	25.0	100.0	38	6.2
3			property destruction	0.1	25.0	25.0	100.0	38	6.2
3			self-injurious behavior (sib)	0.0	25.0	25.0	100.0	38	6.2
